# Supplementary material for: Patients and Communities Shape Regional Health Research Priorities: A Participatory Study from South Tyrol, Italy
Source: Healthcare (Basel). 2025 Nov 4;13(21):2797. doi: 10.3390/healthcare13212797 (PMC12608851; doi:10.3390/healthcare13212797)
Supplement: Supplementary file 1 [file healthcare-13-02797-s001.zip]

Archive with 1 entries (1 files):
- healthcare-3938847-supplementary.pdf
